# Supplementary material for: Needs Assessment of Southeastern United States Vector Control Agencies: Capacity Improvement Is Greatly Needed to Prevent the Next Vector-Borne Disease Outbreak
Source: Trop Med Infect Dis. 2022 May 13;7(5):73. doi: 10.3390/tropicalmed7050073 (PMC9143300; doi:10.3390/tropicalmed7050073)
Supplement: Supplementary file 1 [file tropicalmed-07-00073-s001.zip]

Archive with 1 entries (1 files):
- tropicalmed-1710357-supplementary.pdf
